# Supplementary material for: Demography and Genealogical Analysis of Massese Sheep, a Native Breed of Tuscany
Source: Animals (Basel). 2024 Feb 9;14(4):582. doi: 10.3390/ani14040582 (PMC10886389; doi:10.3390/ani14040582)
Supplement: Supplementary file 1 [file animals-14-00582-s001.zip]

Archive with 1 entries (1 files):
- animals-2797299-supplementary.xlsx
