# Supplementary material for: Demography and Genealogical Analysis of Massese Sheep, a Native Breed of Tuscany
Source: Animals (Basel). 2024 Feb 9;14(4):582. doi: 10.3390/ani14040582 (PMC10886389; doi:10.3390/ani14040582)
Supplement: Supplementary file 1 [file animals-14-00582-s001.zip › animals-2797299-supplementary.xlsx]

## Sheet: Annex 1
Annex 1. Population statistic on average inbreeding in registered animals per year.
Year	Registered Animals (n)	Animals with both known parents (n)	Average F (%)	ANR (%)	Inbred animals (n)	Average F for inbreds
2001	512	350	0.00	0.00	0	0.000
2002	411	272	0.00	0.00	0	0.000
2003	428	319	0.41	1.03	10	0.175
2004	720	419	0.50	0.56	17	0.213
2005	579	259	0.67	0.39	20	0.194
2006	554	180	0.99	0.19	30	0.183
2007	596	214	0.72	0.19	25	0.171
2008	970	270	0.47	0.12	30	0.151
2009	1376	326	0.63	0.08	56	0.155
2010	1772	417	0.42	0.06	49	0.153
2011	1820	461	0.57	0.06	71	0.145
2012	2258	889	0.64	0.16	117	0.124
2013	2129	914	0.93	0.20	169	0.117
2014	2183	946	1.07	0.18	193	0.121
2015	2077	963	1.49	0.21	221	0.140
2016	2246	1070	1.86	0.32	335	0.125
2017	1971	1030	1.40	0.31	212	0.130
2018	2088	1091	2.12	0.44	343	0.129
2019	1389	912	3.91	0.98	364	0.149
2020	1308	949	3.76	1.14	374	0.131
2021	403	351	5.29	3.76	154	0.144
